# Supplementary material for: Circular RNA hsa_circ_0007367 promotes the progression of pancreatic ductal adenocarcinoma by sponging miR-6820-3p and upregulating YAP1 expression
Source: Cell Death Dis. 2022 Aug 25;13(8):736. doi: 10.1038/s41419-022-05188-8 (PMC9411600; doi:10.1038/s41419-022-05188-8)
Supplement: Supplementary file 4 — Supplemental table S1 [file 41419_2022_5188_MOESM4_ESM.xlsx]

## Sheet: Sheet1
269 common elements in "miRDIP", "miRDB" “miRWalk”and "TargetScan":
RPL15
SPAG6
KDM2A
PDLIM5
ZNF501
SRP68
LPIN1
MAP4K3
SLC16A7
MEAF6
PEX11A
SESN3
SLC38A1
GORASP1
YAP1
MEI4
P2RX2
MIXL1
PPP1R7
BARD1
STK40
SPATS2L
PUM2
NUDT13
CCDC117
OPALIN
PINX1
TMEM9B
PRM2
NOP9
SLC22A23
CLPSL2
ZKSCAN1
PPRC1
CPEB1
DLD
ZNF84
POLDIP2
KDM6A
NPHS2
SNX14
TRIM36
KIF3A
EIF4B
SS18L1
TMED4
TXNL4A
ARPP19
TCF4
G2E3
IL2RA
OR51E2
PLA2G12A
PTBP1
PCBD2
ALKBH7
TMEM101
ZNF559
PARD6G
ST6GAL2
PLEKHA8
INA
ZNF503
MPP4
BTBD6
MID1
KRAS
CNOT7
ANKH
DEFB118
COX15
YTHDC1
ZNF845
HNRNPLL
CMBL
SMARCC2
UHMK1
SOCS5
ZDHHC15
SLFN5
ZNF25
ACVR1C
MAP3K7
CRYZL1
ZNF440
NUDT16
NANP
DOK6
RNF182
GCSAM
ZNF268
PLB1
GPR26
FNDC5
MEIS2
PGM2L1
ST8SIA4
RUNX1T1
IL6ST
PPM1A
HSD17B13
ZDHHC21
USP12
SRRM4
TMEM65
NME7
BTNL3
RNF138
MIA3
NHLRC1
PLP1
ENOSF1
ZC3H14
PARP12
PRKAB1
KIAA1109
WWC1
CLN8
AGL
SIPA1L2
RBMS2
GRAMD1C
ITGB8
TNS3
DGKE
ZCCHC2
MTRF1
SPTLC2
RACGAP1
XKR6
ZNF81
MPDZ
DKK3
OVOL1
MIF4GD
PARVG
RPS6KA6
MKLN1
ENAH
COCH
PSME4
FRMPD4
CNKSR2
RAB21
TBC1D12
ZDHHC17
IPCEF1
NOC2L
ADAR
BIRC6
NTM
GDE1
SEPSECS
ARHGEF38
YTHDF1
CLN6
SLC35A5
TMEM248
RBM22
ASXL2
WDR33
CAND1
ERMAP
SLC16A10
CTTNBP2NL
KCMF1
SLAMF8
AGPAT4
RAD18
LYRM4
DOLPP1
TXNDC16
KLHL14
GINS1
TICAM2
SMURF2
ACSL4
MTRR
ZNF557
SH3TC2
ARSJ
ALG9
BAALC
DBF4B
PDCD1LG2
LY6H
OSBP
PAWR
PBX1
PIGA
MAPK13
ALDH18A1
RAB3B
STXBP1
HYAL3
SLC13A2
EFNB2
PRKAR2A
MED21
VCAN
EGR3
AGFG1
RAB5C
TM4SF4
DDX3Y
RPS6KA5
PCYT1B
ONECUT2
FOXL1
MAGEA9
HDAC5
RNF103
ATP8A1
TACC1
FST
RPP30
MAB21L2
TFPI2
CACNG3
LMO4
MLLT11
HOXC9
SCN1A
ZNF28
WIF1
MME
DDAH1
SIRT5
PADI4
PAX8
DIO2
PARPBP
CACNB4
UBXN2B
BTBD11
PRKAA1
MTX3
IL1RAP
ZNF678
KIAA0895L
ELAVL1
GALR1
ATP1B1
CLU
SLC26A2
XDH
COL5A2
RHO
IGF1
BCL2
AVPR1A
DCK
PRLR
ZNF648
ZC3H12B
NCMAP
REP15
ZNF704
ITPRIPL2
SLC2A4
MYO5B
MAGEA9B
HECTD4
FKBP7
ZNF879
ARHGEF33
SMIM9
TCF24
RCAN3
